# Supplementary material for: Application of immunofluorescence-based detection of AFP-L3 in the diagnosis of hepatocellular carcinoma
Source: Medicine (Baltimore). 2025 Apr 18;104(16):e42194. doi: 10.1097/MD.0000000000042194 (PMC12014041; doi:10.1097/MD.0000000000042194)
Supplement: Supplementary file 1 [file medi-104-e42194-s001.xlsx]

## Sheet: Sheet1
NO.	AFP	AFP-L1(ng/ml)	AFP-L3(ng/ml)	AFP-L3%
1	3.7	2.67	1.03	27.8
2	4.8	3.71	1.09	22.7
3	8.4	5.19	3.21	38.2
4	2.7	1.62	1.08	40
5	1.6	1.35	0.25	15.4
6	3.5	3.06	0.44	12.6
7	4.1	3.58	0.52	12.6
8	3.1	2.51	0.59	19
9	4.3	3.85	0.45	10.4
10	6	4.62	1.38	23
11	2.8	2.25	0.55	19.5
12	7.2	6.36	0.84	11.7
13	3.1	2.48	0.62	19.9
14	6.3	3.43	2.87	45.6
15	3.4	2.96	0.44	12.9
16	1.9	1.48	0.42	22.1
17	9.6	8.04	1.56	16.2
18	2.1	1.42	0.68	32.6
19	3	2.63	0.37	12.4
20	4.8	4.32	0.48	10.1
21	6.2	5.23	0.97	15.6
22	5.4	4.4	1	18.6
23	3.5	2.95	0.55	15.7
24	4.2	3.24	0.96	22.9
25	3.9	2.35	1.54	39.5
26	5.2	3.92	1.28	24.6
27	3.3	3	0.3	9
28	3.9	3.02	0.88	22.6
29	6.2	5.42	0.78	12.6
30	8.9	7.48	1.42	16
31	4.3	1.73	2.57	59.7
32	2.3	1.98	0.32	13.9
33	2.8	1.6	1.2	42.9
34	7.8	6.65	1.15	14.8
35	7.2	6.06	1.14	15.8
36	5.2	3.81	1.29	25.2
37	3.4	1.99	1.41	41.6
38	4.8	3.92	0.88	18.3
39	5.3	3.36	1.94	36.6
40	7.8	4.33	3.47	44.5
41	2.6	1.84	0.76	29.1
42	2.8	2.37	0.43	15.3
43	7.4	3.22	4.18	56.5
44	1.5	1.2	0.3	20.3
45	8.7	3.16	5.54	63.7
46	2.5	2.23	0.28	11
47	2.3	1.29	1.01	43.8
48	2.4	1.93	0.47	19.4
49	2.3	1.85	0.45	19.4
50	9.9	8.85	1.05	10.6
51	7.6	6.82	0.78	10.3
52	1.4	1.23	0.17	12
53	9.3	5.74	3.56	38.3
54	10.9	8.25	2.65	24.3
55	1.2	1.1	0.1	8
56	4.7	3.57	1.13	24.1
57	2.8	1.51	1.29	46.2
58	2.2	1.63	0.57	26.1
59	1.5	1.32	0.18	12.1
60	2.1	1.88	0.22	10.7
61	5.6	4.97	0.63	11.2
62	2.6	1.74	0.86	32.9
63	2.4	1.95	0.45	18.6
64	4.3	3.75	0.55	12.8
65	1.4	1.06	0.34	24.1
66	8.9	3.21	5.69	63.9
67	3.3	1.54	1.76	53.4
68	4.4	3.76	0.64	14.6
69	2.1	1.66	0.44	20.8
70	2.7	1.89	0.81	30
71	6.7	4.21	2.49	37.2
72	3.8	3.12	0.68	17.9
73	4.8	4.11	0.69	14.4
74	4	2.43	1.57	39.2
75	2.4	2.07	0.33	13.7
76	1.6	1.26	0.34	21
77	8.5	6.91	1.59	18.7
78	5.1	4.08	1.02	20
79	2.5	2.15	0.35	13.98
80	4.5	3.75	0.75	16.76
81	4	3.34	0.66	16.5
82	2.2	1.82	0.38	17.06
83	5	1.7	3.3	66
84	4.4	4.06	0.34	7.8
85	3.7	3.44	0.26	7
86	12.7	9.96	2.74	21.6
87	1.4	1.29	0.11	7.79
88	7.9	7.15	0.75	9.5
89	0.7	0.63	0.07	10
90	8.3	6.19	2.11	25.4
91	3.4	3.13	0.27	8
92	2.1	1.89	0.21	10
93	3.7	3.5	0.2	5.5
94	25.8	16.56	9.24	35.8
95	5.8	5.24	0.56	9.7
96	2.4	2.26	0.14	5.8
97	4.6	4.24	0.36	7.9
98	3.4	3.2	0.2	5.8
99	2.8	2.63	0.17	6
100	11.9	8.06	3.84	32.3
101	42.2	14.35	27.85	66
102	17	7.12	9.28	54.6
103	1.8	1.72	0.08	4.7
104	35.9	11.09	24.81	69.1
105	2.2	2.09	0.11	5
106	27.4	18.96	8.44	30.8
107	2.4	2.27	0.13	5.3
108	3.9	3.64	0.26	6.7
109	4.1	3.92	0.18	4.4
110	3.1	2.96	0.14	4.5
111	2.5	2.34	0.16	6.4
112	3.2	3.07	0.13	4
113	2.3	2.1	0.2	8.5
114	2.1	2	0.1	4.6
115	1.5	1.4	0.1	6.9
116	3.8	3.55	0.25	6.6
117	12.6	3.55	9.05	71.8
118	3.5	3.19	0.31	8.8
119	18.7	7.89	10.81	57.8
120	1.6	1.46	0.14	8.9
121	1.8	1.7	0.1	5.4
122	1.1	1.03	0.07	6.2
123	1.7	1.61	0.09	5.5
124	2.1	1.94	0.16	7.4
125	34.2	4.04	30.16	88.2
126	43.4	15.84	27.56	63.5
127	2.4	2.16	0.24	10
128	3.5	3.15	0.35	9.9
129	3.1	2.82	0.28	9.1
130	2.3	2.12	0.18	8
131	3.5	3.26	0.25	7
132	1.7	1.61	0.09	5
133	2	1.88	0.12	5.9
134	1.2	1.11	0.09	7.8
135	1.5	1.35	0.15	10
136	16.2	1.56	14.64	90.4
137	28.6	17.36	11.24	39.3
138	23.5	13.14	10.36	44.1
139	4.1	3.81	0.29	7
140	1.6	1.5	0.1	6.1
141	4.1	3.77	0.33	8
142	2.3	2.19	0.11	4.7
143	20	9.86	10.14	50.7
144	1.7	1.63	0.07	4.16
145	3.4	3.13	0.27	8
146	12.5	2.43	10.07	80.6
147	2.7	2.57	0.13	4.7
148	4	3.68	0.32	8.1
149	2.4	2.26	0.14	6
