# Supplementary material for: Application of immunofluorescence-based detection of AFP-L3 in the diagnosis of hepatocellular carcinoma
Source: Medicine (Baltimore). 2025 Apr 18;104(16):e42194. doi: 10.1097/MD.0000000000042194 (PMC12014041; doi:10.1097/MD.0000000000042194)
Supplement: Supplementary file 2 [file medi-104-e42194-s002.xlsx]

## Sheet: Sheet1
NO.	AFP	AFP-L1(ng/ml)	AFP-L3(ng/ml)	AFP-L3%
1	2.4	2.4	0	0
2	4.1	4.1	0.15	3.4
3	0.9	0.9	0	0
4	1.1	1.1	0	9
5	1.2	1.2	0	0
6	1.5	1.5	0	0
7	4.6	4.6	0.4	8.6
8	1.4	1.4	0	0
9	0.9	0.9	0	0
10	1.2	1.2	0	0
11	1.3	1.3	0.12	9.2
12	1	1	0	0
13	1.3	1.3	0.12	9.2
14	1.1	1.1	0
15	5	5	0.24	4.8
16	0.8	0.8	0	0
17	1.8	1.8	0.16	8.8
18	1.5	1.5	0	0
19	0.6	0.6	0	0
20	4.3	4.3	0.42	9.7
21	1.5	1.5	0	0
22	2.8	2.8	0.14	0
23	1.6	1.6	0	0
24	2	2	0.15	7.5
25	2.8	2.8	0	0
26	1.2	1.2	0	0
27	2.6	2.6	0.1	2.6
28	3	3	0.3	10
29	2.2	2.2	0	9
30	3.6	3.6	0.24	6.6
31	1.3	1.3	0.12	9.2
32	1.3	1.3	0	0
33	2.7	2.7	0.24	8.88889
34	2.3	2.3	0	0
35	3.6	3.6	0.29	8.05556
36	0.8	0.8	0	0
37	1.3	1.3	0.11	8.46154
38	2.1	2.1	0.18	8.57143
39	1.2	1.2	0	0
40	1	1	0	0
41	1.5	1.5	0	0
42	2.6	2.6	0.2	7.69231
43	2	2	0.1	5
44	1.5	1.5	0	0
45	2.1	2.1	0.12	5.71429
46	1.5	1.5	0	0
47	1	1	0	0
48	0.7	0.7	0	0
49	1.6	1.6	0	0
50	1.9	1.9	0.13	6.84211
51	0.8	0.8	0	0
52	1.1	1.1	0	0
53	1.8	1.8	0.14	7.77778
54	2.6	2.6	0.22	8.46154
55	1.9	1.9	0	0
56	1.6	1.6	0	0
57	2.2	2.2	0	0
58	1.8	1.8	0	0
59	1.4	1.4	0	0
60	1.3	1.3	0	0
61	2.5	2.5	0.22	8.8
62	3.5	3.5	0.18	5.14286
63	2	2	0	0
64	1.2	1.2	0	0
65	1.7	1.7	0	0
66	2.7	2.7	0.23	8.51852
67	1.2	1.2	0.1	8.33333
68	0.6	0.6	0	0
69	3.4	3.4	0.33	9.70588
70	0.9	0.9	0	0
